# Supplementary material for: Spectral Data Collection by Dual Field-of-View System under Changing Atmospheric Conditions—A Case Study of Estimating Early Season Soybean Populations
Source: Sensors (Basel). 2019 Jan 23;19(3):457. doi: 10.3390/s19030457 (PMC6386976; doi:10.3390/s19030457)
Supplement: Supplementary file 1 [file sensors-19-00457-s001.zip]

Archive with 3 entries (3 files):
- Sup1_PLSR_Table.xlsx
- Sup2_NDSI_Table.xlsx
- Sup3_NDSI_Figure_S1.pdf
